# Supplementary material for: Identification of Clinical Value and Biological Effects of XIRP2 Mutation in Hepatocellular Carcinoma
Source: Biology (Basel). 2024 Aug 19;13(8):633. doi: 10.3390/biology13080633 (PMC11351838; doi:10.3390/biology13080633)
Supplement: Supplementary file 1 [file biology-13-00633-s001.zip]

Archive with 1 entries (1 files):
- biology-3086203-supplementary.pdf
